# Supplementary material for: Nomogram Predicting In-Hospital Mortality in Patients with Myocardial Infarction Treated with Primary Coronary Interventions Based on Logistic and Angiographic Predictors
Source: Biomedicines. 2025 Mar 6;13(3):646. doi: 10.3390/biomedicines13030646 (PMC11940298; doi:10.3390/biomedicines13030646)
Supplement: Supplementary file 1 [file biomedicines-13-00646-s001.zip]

Archive with 1 entries (1 files):
- biomedicines-3461429-supplementary.pdf
